# Supplementary material for: Bacterial profile and antimicrobial susceptibility pattern of community and hospital-acquired urinary tract infections among UTI suspected geriatrics in Gondar town, Northwest Ethiopia
Source: PLoS One. 2025 May 16;20(5):e0323570. doi: 10.1371/journal.pone.0323570 (PMC12083834; doi:10.1371/journal.pone.0323570)
Supplement: S1 File — (XLSX) [file pone.0323570.s001.xlsx]

## Sheet: Sheet1
Id. No.	Name of the Institutions	Gender	Age	Education Level	Income status	Residence	Occupation	Previous history of UTI	Recurrent UTI	Antibiotics use without prescriptions	Previous catheterization	Diabetus Melitus	Hospitalization (days)
1	Community	Female	76-85	Unable to read and write	No income	Urban	No work	No	No recurence	No	No	No	No
2	Community	Female	76-85	Unable to read and write	No income	Urban	House wife	Yes	No recurence	No	No	No	No
3	Community	Female	76-85	Unable to read and write	No income	Urban	Private empl	Yes	3 or more per 12 moths	No	No	Yes	No
4	Community	Male	65-75	Unable to read and write	No income	Urban	Private empl	Yes	No recurence	No	No	No	No
5	Community	Female	65-75	Primary level	No income	Urban	Private empl	Yes	No recurence	No	No	No	No
6	Community	Male	65-75	Unable to read and write	No income	Urban	Others	No	No recurence	Yes	No	Yes	No
7	Community	Female	65-75	Secondary/College/University level	No income	Urban	House wife	Yes	No recurence	No	No	Yes	No
8	Community	Female	65-75	Primary level	No income	Urban	Merchant	Yes	3 or more per 12 moths	Yes	No	No	No
9	Community	Male	76-85	Unable to read and write	No income	Urban	No work	No	No recurence	Yes	No	No	No
10	Community	Female	65-75	Unable to read and write	No income	Urban	No work	Yes	3 or more per 12 moths	No	Yes	Yes	No
11	Community	Female	65-75	Secondary/College/University level	No income	Urban	House wife	Yes	2 or more per 6 months	Yes	Yes	Yes	No
12	Community	Female	65-75	Unable to read and write	No income	Urban	Merchant	Yes	No recurence	Yes	No	Yes	No
13	Community	Female	76-85	Unable to read and write	No income	Urban	Others	No	No recurence	Yes	No	Yes	No
14	Community	Female	65-75	Unable to read and write	No income	Urban	Merchant	No	No recurence	Yes	No	No	No
15	Community	Female	65-75	Unable to read and write	No income	Urban	Others	Yes	2 or more per 6 months	Yes	No	No	No
16	Community	Female	65-75	Primary level	No income	Urban	Others	No	No recurence	No	Yes	Yes	No
17	Community	Female	65-75	Unable to read and write	No income	Urban	Others	Yes	No recurence	No	No	No	No
18	Community	Female	65-75	Unable to read and write	No income	Urban	No work	No	No recurence	Yes	No	No	No
19	Community	Female	76-85	Unable to read and write	No income	Urban	No work	No	No recurence	Yes	No	No	No
20	Community	Female	65-75	Secondary/College/University level	No income	Urban	Merchant	Yes	No recurence	Yes	No	Yes	No
21	Community	Female	65-75	Unable to read and write	No income	Urban	Others	No	No recurence	No	No	No	No
22	Community	Female	65-75	Unable to read and write	No income	Urban	No work	Yes	3 or more per 12 moths	Yes	No	No	No
23	Community	Female	65-75	Unable to read and write	No income	Urban	No work	No	No recurence	Yes	No	Yes	No
24	Community	Female	65-75	Unable to read and write	No income	Urban	No work	No	No recurence	No	No	Yes	No
25	Community	Female	76-85	Unable to read and write	No income	Urban	No work	No	No recurence	Yes	No	No	No
26	Community	Female	65-75	Unable to read and write	No income	Urban	No work	Yes	No recurence	Yes	No	No	No
27	Community	Female	65-75	Primary level	No income	Urban	Others	Yes	No recurence	No	No	No	No
28	Community	Female	86-95	Primary level	No income	Urban	House wife	No	No recurence	Yes	No	Yes	No
29	Community	Female	65-75	Unable to read and write	No income	Urban	No work	No	No recurence	Yes	No	No	No
30	Community	Female	65-75	Primary level	No income	Urban	Merchant	No	No recurence	No	Yes	No	No
31	Community	Female	65-75	Unable to read and write	No income	Urban	No work	No	No recurence	No	No	No	No
32	Community	Female	65-75	Unable to read and write	No income	Urban	No work	Yes	No recurence	Yes	No	Yes	No
33	Community	Female	65-75	Unable to read and write	No income	Urban	House wife	Yes	3 or more per 12 moths	Yes	No	Yes	No
34	Community	Female	65-75	Unable to read and write	No income	Urban	No work	Yes	3 or more per 12 moths	Yes	No	Yes	No
35	Community	Male	65-75	Unable to read and write	No income	Urban	No work	No	No recurence	No	No	No	No
36	Community	Female	76-85	Secondary/College/University level	No income	Urban	No work	Yes	No recurence	Yes	No	Yes	No
37	Community	Female	76-85	Primary level	No income	Urban	House wife	No	No recurence	Yes	No	Yes	No
38	Community	Male	65-75	Secondary/College/University level	No income	Urban	No work	No	No recurence	Yes	No	No	No
39	Community	Female	76-85	Secondary/College/University level	No income	Urban	House wife	Yes	No recurence	Yes	No	Yes	No
40	Community	Female	76-85	Secondary/College/University level	No income	Urban	Private empl	Yes	No recurence	Yes	No	Yes	No
41	Community	Female	76-85	Unable to read and write	No income	Urban	Others	No	No recurence	No	No	No	No
42	Community	Female	76-85	Unable to read and write	No income	Urban	No work	No	No recurence	No	No	No	No
43	Community	Female	76-85	Unable to read and write	No income	Urban	Private empl	Yes	No recurence	No	No	Yes	No
44	Community	Female	65-75	Unable to read and write	No income	Urban	No work	No	No recurence	No	No	No	No
45	Community	Female	65-75	Primary level	No income	Urban	Private empl	No	No recurence	No	No	No	No
46	Community	Female	65-75	Unable to read and write	No income	Urban	Others	Yes	No recurence	Yes	No	Yes	No
47	Community	Female	65-75	Unable to read and write	No income	Urban	Merchant	Yes	3 or more per 12 moths	No	No	No	No
47	Community	Female	65-75	Secondary/College/University level	No income	Urban	House wife	Yes	No recurence	No	No	Yes	No
48	Community	Female	65-75	Primary level	No income	Urban	Private empl	No	No recurence	Yes	No	No	No
48	Community	Female	65-75	Unable to read and write	No income	Urban	Private empl	No	No recurence	Yes	No	No	No
49	Community	Female	65-75	Unable to read and write	No income	Urban	House wife	No	No recurence	Yes	No	No	No
50	Community	Female	65-75	Unable to read and write	No income	Urban	Private empl	No	No recurence	No	Yes	Yes	No
51	Community	Female	65-75	Secondary/College/University level	No income	Urban	No work	Yes	No recurence	Yes	Yes	Yes	No
52	Community	Female	65-75	Unable to read and write	No income	Urban	No work	No	No recurence	Yes	No	Yes	No
53	Community	Female	76-85	Unable to read and write	No income	Urban	House wife	Yes	No recurence	Yes	No	Yes	No
54	Community	Female	65-75	Unable to read and write	No income	Urban	Merchant	No	No recurence	Yes	No	No	No
55	Community	Female	65-75	Unable to read and write	No income	Urban	House wife	Yes	2 or more per 6 months	Yes	No	No	No
56	Community	Female	65-75	Primary level	No income	Urban	No work	No	No recurence	No	Yes	Yes	No
59	Community	Female	76-85	Unable to read and write	No income	Urban	Merchant	No	No recurence	Yes	No	No	No
60	Community	Female	65-75	Secondary/College/University level	No income	Urban	No work	Yes	No recurence	Yes	No	Yes	No
61	Community	Female	65-75	Unable to read and write	No income	Urban	Private empl	Yes	3 or more per 12 moths	No	No	No	No
62	Community	Female	65-75	Unable to read and write	No income	Urban	No work	No	No recurence	Yes	No	No	No
63	Community	Female	65-75	Unable to read and write	No income	Urban	No work	No	No recurence	Yes	No	Yes	No
64	Community	Female	65-75	Unable to read and write	No income	Urban	Private empl	Yes	3 or more per 12 moths	No	No	Yes	No
65	Community	Female	65-75	Primary level	No income	Urban	Private empl	Yes	No recurence	Yes	No	No	No
66	Community	Female	65-75	Unable to read and write	No income	Urban	Merchant	Yes	No recurence	Yes	No	No	No
67	Community	Female	65-75	Primary level	No income	Urban	Merchant	Yes	No recurence	No	No	No	No
68	Community	Female	65-75	Primary level	No income	Urban	Merchant	No	No recurence	Yes	No	Yes	No
69	Community	Female	65-75	Unable to read and write	No income	Urban	Others	No	No recurence	Yes	No	No	No
70	Community	Female	65-75	Primary level	No income	Urban	House wife	No	No recurence	No	Yes	No	No
71	Community	Male	65-75	Unable to read and write	No income	Urban	No work	No	No recurence	No	No	No	No
72	Community	Female	65-75	Unable to read and write	No income	Urban	No work	Yes	No recurence	Yes	No	Yes	No
73	Community	Female	65-75	Secondary/College/University level	No income	Urban	House wife	No	No recurence	Yes	No	Yes	No
74	Community	Female	65-75	Unable to read and write	No income	Urban	No work	Yes	3 or more per 12 moths	Yes	No	Yes	No
75	Community	Female	65-75	Unable to read and write	No income	Urban	House wife	Yes	No recurence	No	No	No	No
76	Community	Female	76-85	Secondary/College/University level	No income	Urban	Others	No	No recurence	Yes	No	Yes	No
77	Community	Female	76-85	Primary level	No income	Urban	No work	Yes	No recurence	Yes	No	Yes	No
78	Community	Female	65-75	Secondary/College/University level	No income	Urban	No work	No	No recurence	Yes	No	No	No
79	Community	Female	76-85	Secondary/College/University level	No income	Urban	No work	Yes	No recurence	Yes	No	Yes	No
80	Community	Female	76-85	Secondary/College/University level	No income	Urban	No work	Yes	No recurence	Yes	No	Yes	No
81	Community	Female	76-85	Unable to read and write	No income	Urban	No work	Yes	No recurence	No	No	No	No
82	Community	Female	76-85	Unable to read and write	No income	Urban	Others	No	No recurence	No	No	No	No
83	Community	Female	76-85	Unable to read and write	No income	Urban	Private empl	No	No recurence	No	No	Yes	No
84	Community	Female	65-75	Unable to read and write	No income	Urban	No work	No	No recurence	No	No	No	No
85	Community	Female	65-75	Primary level	No income	Urban	No work	Yes	No recurence	No	No	No	No
86	Community	Female	65-75	Unable to read and write	No income	Urban	Private empl	Yes	No recurence	Yes	No	Yes	No
87	Community	Female	65-75	Secondary/College/University level	No income	Urban	No work	No	No recurence	No	No	Yes	No
88	Community	Male	65-75	Primary level	No income	Urban	No work	Yes	No recurence	Yes	No	No	No
89	Community	Female	65-75	Unable to read and write	No income	Urban	No work	Yes	No recurence	Yes	No	No	No
90	Community	Female	65-75	Unable to read and write	No income	Urban	No work	Yes	No recurence	No	Yes	Yes	No
91	Community	Male	65-75	Secondary/College/University level	No income	Urban	Private empl	Yes	2 or more per 6 months	Yes	Yes	Yes	No
92	Community	Female	65-75	Unable to read and write	No income	Urban	No work	No	No recurence	Yes	No	Yes	No
93	Community	Female	76-85	Unable to read and write	No income	Urban	House wife	Yes	No recurence	Yes	No	Yes	No
94	Community	Female	65-75	Unable to read and write	No income	Urban	No work	No	No recurence	Yes	No	No	No
95	Community	Female	65-75	Unable to read and write	No income	Urban	No work	Yes	2 or more per 6 months	Yes	No	No	No
96	Community	Male	65-75	Primary level	No income	Urban	No work	No	No recurence	No	Yes	Yes	No
97	Community	Male	65-75	Unable to read and write	No income	Urban	Merchant	No	No recurence	No	No	No	No
98	Community	Male	65-75	Unable to read and write	No income	Urban	No work	Yes	No recurence	Yes	No	No	No
99	Community	Female	76-85	Unable to read and write	No income	Urban	No work	No	No recurence	Yes	No	No	No
100	Community	Female	65-75	Secondary/College/University level	No income	Urban	House wife	No	No recurence	Yes	No	Yes	No
101	Community	Female	65-75	Unable to read and write	No income	Urban	House wife	No	No recurence	No	No	No	No
102	Community	Female	76-85	Secondary/College/University level	No income	Urban	House wife	Yes	No recurence	Yes	No	Yes	No
103	Community	Female	86-95	Unable to read and write	No income	Urban	No work	No	No recurence	No	No	Yes	No
104	Community	Male	65-75	Primary level	No income	Urban	Others	Yes	2 or more per 6 months	Yes	No	No	No
105	Community	Female	86-95	Secondary/College/University level	No income	Urban	No work	No	No recurence	No	No	No	No
106	Community	Female	65-75	Primary level	No income	Urban	No work	Yes	2 or more per 6 months	Yes	No	Yes	No
107	Community	Female	76-85	Unable to read and write	No income	Urban	Merchant	Yes	2 or more per 6 months	No	No	Yes	No
108	Community	Female	65-75	Unable to read and write	No income	Urban	Private empl	Yes	2 or more per 6 months	Yes	No	Yes	No
109	Community	Female	76-85	Unable to read and write	No income	Urban	Private empl	No	No recurence	Yes	No	No	No
110	Community	Male	65-75	Primary level	No income	Urban	No work	No	No recurence	Yes	No	No	No
111	Community	Female	65-75	Primary level	No income	Urban	Private empl	Yes	No recurence	Yes	No	Yes	No
112	Community	Female	86-95	Primary level	No income	Urban	Private empl	Yes	2 or more per 6 months	Yes	No	Yes	No
113	Community	Female	76-85	Unable to read and write	No income	Urban	Private empl	Yes	2 or more per 6 months	Yes	No	Yes	No
114	Community	Female	65-75	Unable to read and write	No income	Urban	Others	Yes	No recurence	No	No	Yes	No
115	Community	Female	65-75	Unable to read and write	No income	Urban	Others	Yes	No recurence	Yes	No	No	No
116	Community	Female	65-75	Unable to read and write	No income	Urban	Merchant	Yes	No recurence	No	No	No	No
117	Community	Female	65-75	Primary level	No income	Urban	Private empl	Yes	No recurence	Yes	No	No	No
118	Community	Female	65-75	Secondary/College/University level	No income	Urban	Others	No	No recurence	Yes	No	No	No
119	Community	Female	65-75	Primary level	No income	Urban	Others	No	No recurence	No	No	No	No
120	Community	Male	65-75	Primary level	No income	Urban	Others	Yes	No recurence	Yes	No	No	No
121	Community	Female	65-75	Unable to read and write	No income	Urban	No work	No	No recurence	No	No	No	No
122	Community	Male	86-95	Unable to read and write	No income	Urban	Merchant	No	No recurence	Yes	No	No	No
123	Community	Female	65-75	Primary level	No income	Urban	House wife	Yes	No recurence	No	No	No	No
124	Community	Female	65-75	Unable to read and write	No income	Urban	No work	No	No recurence	No	No	No	No
125	Community	Female	76-85	Unable to read and write	No income	Urban	No work	Yes	No recurence	Yes	No	No	No
126	Community	Female	76-85	Unable to read and write	No income	Urban	Merchant	No	No recurence	Yes	No	No	No
127	Community	Female	76-85	Unable to read and write	No income	Urban	House wife	Yes	3 or more per 12 moths	Yes	No	No	No
128	Community	Female	65-75	Unable to read and write	No income	Urban	House wife	Yes	2 or more per 6 months	Yes	No	Yes	No
129	Community	Female	65-75	Unable to read and write	No income	Urban	Merchant	Yes	2 or more per 6 months	Yes	No	Yes	No
130	Community	Female	76-85	Unable to read and write	No income	Urban	Merchant	Yes	No recurence	Yes	No	No	No
131	Community	Female	86-95	Unable to read and write	No income	Urban	No work	Yes	2 or more per 6 months	Yes	No	No	No
132	Community	Female	76-85	Unable to read and write	No income	Urban	No work	Yes	2 or more per 6 months	Yes	No	Yes	No
133	Community	Female	65-75	Unable to read and write	No income	Urban	House wife	Yes	2 or more per 6 months	Yes	No	Yes	No
134	Community	Female	65-75	Unable to read and write	No income	Urban	No work	Yes	2 or more per 6 months	Yes	No	No	No
135	Community	Female	65-75	Unable to read and write	No income	Urban	Others	Yes	No recurence	Yes	No	No	No
136	Community	Female	65-75	Primary level	No income	Urban	No work	No	No recurence	Yes	No	No	No
137	Community	Female	76-85	Unable to read and write	No income	Urban	No work	No	No recurence	Yes	No	No	No
138	Community	Female	65-75	Unable to read and write	No income	Urban	No work	Yes	No recurence	Yes	No	No	No
139	Community	Male	76-85	Unable to read and write	No income	Urban	Merchant	Yes	2 or more per 6 months	No	No	Yes	No
140	Community	Female	65-75	Unable to read and write	No income	Urban	No work	Yes	2 or more per 6 months	Yes	No	Yes	No
141	Community	Female	65-75	Unable to read and write	No income	Urban	Private empl	Yes	No recurence	No	No	No	No
142	Community	Female	76-85	Secondary/College/University level	No income	Urban	House wife	Yes	3 or more per 12 moths	Yes	No	Yes	No
143	Community	Female	65-75	Unable to read and write	No income	Urban	Others	No	No recurence	No	No	Yes	No
144	Community	Female	65-75	Primary level	No income	Urban	House wife	Yes	2 or more per 6 months	Yes	No	No	No
145	Community	Female	76-85	Secondary/College/University level	No income	Urban	No work	No	No recurence	No	No	No	No
146	Community	Female	65-75	Primary level	No income	Urban	Others	Yes	2 or more per 6 months	Yes	No	Yes	No
147	Community	Female	76-85	Unable to read and write	No income	Urban	Others	Yes	2 or more per 6 months	No	No	Yes	No
148	Community	Female	65-75	Unable to read and write	No income	Urban	Others	Yes	2 or more per 6 months	Yes	No	Yes	No
149	Community	Female	76-85	Unable to read and write	No income	Urban	House wife	No	No recurence	Yes	No	No	No
150	Community	Female	96-105	Unable to read and write	No income	Urban	House wife	Yes	3 or more per 12 moths	Yes	No	No	No
151	Community	Female	65-75	Primary level	No income	Urban	No work	No	No recurence	Yes	No	Yes	No
152	Community	Male	86-95	Primary level	No income	Urban	Others	Yes	2 or more per 6 months	Yes	No	Yes	No
153	Community	Female	76-85	Unable to read and write	No income	Urban	No work	Yes	2 or more per 6 months	Yes	No	Yes	No
154	Community	Female	65-75	Unable to read and write	No income	Urban	Others	Yes	No recurence	No	No	Yes	No
155	Community	Female	65-75	Unable to read and write	No income	Urban	Merchant	No	No recurence	Yes	No	No	No
156	Community	Female	65-75	Unable to read and write	No income	Urban	No work	No	No recurence	No	No	No	No
157	Community	Female	65-75	Primary level	No income	Urban	Others	Yes	No recurence	Yes	No	No	No
158	Community	Female	65-75	Secondary/College/University level	No income	Urban	Others	No	No recurence	Yes	No	No	No
159	Community	Female	65-75	Primary level	No income	Urban	House wife	No	No recurence	No	No	No	No
160	Community	Female	65-75	Primary level	No income	Urban	No work	No	No recurence	Yes	No	No	No
161	Community	Female	65-75	Unable to read and write	No income	Urban	Merchant	Yes	No recurence	No	No	No	No
162	Community	Female	86-95	Unable to read and write	No income	Urban	Private empl	No	No recurence	Yes	No	No	No
163	Community	Female	65-75	Primary level	No income	Urban	Merchant	Yes	No recurence	No	No	No	No
164	Community	Female	65-75	Unable to read and write	No income	Urban	No work	Yes	No recurence	No	No	No	No
165	Community	Female	76-85	Unable to read and write	No income	Urban	House wife	No	No recurence	Yes	No	No	No
166	Community	Female	76-85	Unable to read and write	No income	Urban	Private empl	Yes	3 or more per 12 moths	Yes	No	No	No
167	Community	Male	76-85	Unable to read and write	No income	Urban	No work	No	No recurence	Yes	No	No	No
168	Community	Male	65-75	Unable to read and write	No income	Urban	Others	Yes	2 or more per 6 months	Yes	No	Yes	No
169	Community	Male	65-75	Unable to read and write	No income	Urban	No work	Yes	2 or more per 6 months	Yes	No	Yes	No
170	Community	Male	76-85	Unable to read and write	No income	Urban	Others	Yes	No recurence	Yes	No	No	No
171	Community	Male	65-75	Unable to read and write	No income	Urban	Others	Yes	2 or more per 6 months	Yes	No	No	No
172	Community	Female	76-85	Unable to read and write	No income	Urban	Merchant	Yes	2 or more per 6 months	Yes	Yes	Yes	No
173	Community	Female	65-75	Unable to read and write	No income	Urban	Merchant	Yes	2 or more per 6 months	Yes	No	Yes	No
174	Community	Female	65-75	Unable to read and write	No income	Urban	House wife	Yes	2 or more per 6 months	Yes	No	No	No
175	Community	Female	65-75	Unable to read and write	No income	Urban	Others	No	No recurence	Yes	No	No	No
176	Community	Female	65-75	Primary level	No income	Urban	No work	No	No recurence	Yes	No	No	No
177	Community	Female	76-85	Unable to read and write	No income	Urban	Merchant	No	No recurence	Yes	No	No	No
178	Community	Female	65-75	Unable to read and write	No income	Urban	Merchant	No	No recurence	Yes	No	No	No
179	Community	Female	65-75	Unable to read and write	No income	Urban	Merchant	Yes	2 or more per 6 months	No	No	Yes	No
180	Community	Male	65-75	Unable to read and write	No income	Urban	No work	Yes	2 or more per 6 months	Yes	No	Yes	No
181	Community	Female	65-75	Unable to read and write	No income	Urban	Merchant	Yes	No recurence	No	No	No	No
182	Community	Female	76-85	Secondary/College/University level	No income	Urban	Merchant	Yes	No recurence	Yes	No	Yes	No
183	Community	Female	86-95	Unable to read and write	No income	Urban	Others	Yes	3 or more per 12 moths	No	No	Yes	No
184	Community	Female	65-75	Primary level	No income	Urban	House wife	Yes	2 or more per 6 months	Yes	No	No	No
185	Community	Female	76-85	Secondary/College/University level	No income	Urban	Private empl	Yes	3 or more per 12 moths	No	No	No	No
186	Community	Male	65-75	Primary level	No income	Urban	No work	Yes	2 or more per 6 months	Yes	No	Yes	No
187	Community	Female	76-85	Unable to read and write	No income	Urban	Private empl	Yes	2 or more per 6 months	No	No	Yes	No
188	Community	Female	65-75	Unable to read and write	No income	Urban	Private empl	Yes	2 or more per 6 months	Yes	No	Yes	No
189	Community	Male	76-85	Unable to read and write	No income	Urban	No work	Yes	No recurence	Yes	No	No	No
190	Community	Female	96-105	Primary level	No income	Urban	House wife	Yes	No recurence	Yes	No	No	No
191	Community	Female	65-75	Primary level	No income	Urban	No work	Yes	No recurence	Yes	No	Yes	No
192	Community	Female	86-95	Primary level	No income	Urban	Private empl	Yes	2 or more per 6 months	Yes	No	Yes	No
193	Community	Female	76-85	Unable to read and write	No income	Urban	Merchant	Yes	2 or more per 6 months	Yes	No	Yes	No
194	Community	Female	86-95	Unable to read and write	No income	Urban	House wife	Yes	No recurence	No	Yes	Yes	No
195	Community	Female	65-75	Unable to read and write	No income	Urban	Private empl	Yes	3 or more per 12 moths	Yes	No	No	No
196	Community	Female	65-75	Unable to read and write	No income	Urban	No work	Yes	No recurence	No	No	No	No
197	Community	Female	65-75	Primary level	No income	Urban	Private empl	Yes	3 or more per 12 moths	Yes	No	No	No
198	Community	Female	65-75	Secondary/College/University level	No income	Urban	Private empl	Yes	No recurence	Yes	No	No	No
199	Community	Female	65-75	Primary level	No income	Urban	House wife	Yes	No recurence	No	No	No	No
200	Community	Female	65-75	Primary level	No income	Urban	Merchant	Yes	No recurence	Yes	No	No	No
201	Community	Female	76-85	Unable to read and write	No income	Urban	Private empl	Yes	No recurence	No	No	No	No
202	Community	Male	76-85	Unable to read and write	No income	Urban	No work	Yes	No recurence	No	No	No	No
203	Community	Female	76-85	Unable to read and write	No income	Urban	No work	No	No recurence	No	No	Yes	No
204	Community	Female	65-75	Unable to read and write	No income	Urban	Merchant	No	No recurence	No	No	No	No
205	Community	Female	65-75	Primary level	No income	Urban	Private empl	Yes	No recurence	No	No	No	No
206	Community	Female	65-75	Unable to read and write	No income	Urban	No work	Yes	No recurence	Yes	No	Yes	No
207	Community	Female	65-75	Secondary/College/University level	No income	Urban	No work	No	No recurence	No	No	Yes	No
208	Community	Female	65-75	Primary level	No income	Urban	Merchant	No	No recurence	Yes	No	No	No
209	Community	Female	65-75	Unable to read and write	No income	Urban	Private empl	Yes	No recurence	Yes	No	No	No
210	Community	Female	65-75	Unable to read and write	No income	Urban	No work	Yes	No recurence	No	Yes	Yes	No
211	Community	Female	65-75	Secondary/College/University level	No income	Urban	Private empl	Yes	2 or more per 6 months	Yes	Yes	Yes	No
212	Community	Female	65-75	Unable to read and write	No income	Urban	House wife	Yes	3 or more per 12 moths	Yes	No	Yes	No
213	Community	Female	76-85	Unable to read and write	No income	Urban	Others	No	No recurence	Yes	No	Yes	No
214	Community	Female	65-75	Unable to read and write	No income	Urban	No work	Yes	No recurence	Yes	No	No	No
215	Community	Female	65-75	Unable to read and write	No income	Urban	No work	Yes	2 or more per 6 months	Yes	No	No	No
216	Community	Female	65-75	Primary level	No income	Urban	Private empl	Yes	No recurence	No	Yes	Yes	No
217	Community	Female	65-75	Unable to read and write	No income	Urban	House wife	No	No recurence	No	No	No	No
218	Community	Female	65-75	Unable to read and write	No income	Urban	Others	Yes	No recurence	Yes	No	No	No
219	Community	Female	76-85	Unable to read and write	No income	Urban	No work	Yes	No recurence	Yes	No	No	No
220	Community	Female	65-75	Secondary/College/University level	No income	Urban	No work	No	No recurence	Yes	No	Yes	No
221	Community	Male	65-75	Unable to read and write	No income	Urban	Others	Yes	No recurence	No	No	No	No
222	Community	Female	65-75	Unable to read and write	No income	Urban	Merchant	Yes	No recurence	Yes	No	No	No
223	Community	Female	65-75	Unable to read and write	No income	Urban	No work	No	No recurence	Yes	No	Yes	No
224	Community	Female	65-75	Unable to read and write	No income	Urban	No work	Yes	No recurence	No	No	Yes	No
225	Community	Male	65-75	Primary level	No income	Urban	No work	No	No recurence	Yes	No	No	No
226	Community	Female	65-75	Unable to read and write	No income	Urban	Merchant	Yes	No recurence	Yes	No	No	No
227	Community	Female	65-75	Primary level	No income	Urban	No work	No	No recurence	No	No	No	No
228	Community	Female	65-75	Primary level	No income	Urban	Private empl	Yes	No recurence	Yes	No	No	No
229	Community	Female	65-75	Unable to read and write	No income	Urban	Merchant	No	No recurence	Yes	No	No	No
230	Community	Female	65-75	Primary level	No income	Urban	No work	Yes	No recurence	No	Yes	No	No
231	Hospital	Female	65-75	Unable to read and write	1000-2000	Rural	House wife	Yes	2 or more per 6 months	Yes	Yes	Yes	2 days
232	Hospital	Female	65-75	Primary level	2001-3000	Rural	No work	No	No recurence	No	No	Yes	>= 5 days
233	Hospital	Female	65-75	Unable to read and write	2001-3000	Rural	House wife	Yes	3 or more per 12 moths	No	Yes	No	>= 5 days
234	Hospital	Female	76-85	Unable to read and write	1000-2000	Rural	Merchant	No	No recurence	Yes	No	No	>= 5 days
235	Hospital	Female	65-75	Unable to read and write	1000-2000	Rural	House wife	Yes	3 or more per 12 moths	Yes	No	No	2 days
236	Hospital	Female	65-75	Unable to read and write	1000-2000	Rural	House wife	No	No recurence	Yes	No	Yes	4 days
237	Hospital	Female	65-75	Unable to read and write	2001-3000	Rural	Others	No	No recurence	Yes	No	No	3 days
238	Hospital	Female	65-75	Primary level	>4000	Urban	Others	No	No recurence	Yes	No	No	>= 5 days
239	Hospital	Male	76-85	Unable to read and write	2001-3000	Rural	Others	No	No recurence	No	Yes	No	2 days
240	Hospital	Female	76-85	Secondary/College/University level	1000-2000	Rural	Others	No	No recurence	Yes	No	No	>= 5 days
241	Hospital	Female	65-75	Unable to read and write	1000-2000	Urban	No work	No	No recurence	No	Yes	No	>= 5 days
242	Hospital	Female	76-85	Unable to read and write	1000-2000	Rural	No work	No	No recurence	Yes	No	No	4 days
243	Hospital	Male	65-75	Unable to read and write	1000-2000	Rural	No work	Yes	No recurence	Yes	Yes	No	3 days
244	Hospital	Female	76-85	Unable to read and write	1000-2000	Rural	Private empl	Yes	2 or more per 6 months	Yes	No	No	3 days
245	Hospital	Female	76-85	Unable to read and write	1000-2000	Urban	No work	Yes	2 or more per 6 months	No	No	Yes	>= 5 days
246	Hospital	Female	86-95	Unable to read and write	1000-2000	Rural	Others	No	No recurence	Yes	Yes	Yes	>= 5 days
246	Hospital	Male	76-85	Unable to read and write	1000-2000	Urban	Others	No	No recurence	Yes	No	No	>= 5 days
248	Hospital	Female	76-85	Unable to read and write	1000-2000	Rural	Others	No	No recurence	No	Yes	Yes	>= 5 days
249	Hospital	Male	65-75	Unable to read and write	2001-3000	Urban	Private empl	No	No recurence	Yes	Yes	No	4 days
250	Hospital	Female	65-75	Unable to read and write	1000-2000	Rural	Others	No	No recurence	Yes	Yes	Yes	4 days
251	Hospital	Female	65-75	Unable to read and write	1000-2000	Rural	No work	Yes	2 or more per 6 months	Yes	No	No	4 days
252	Hospital	Female	65-75	Unable to read and write	1000-2000	Urban	No work	Yes	2 or more per 6 months	Yes	No	No	>= 5 days
253	Hospital	Female	65-75	Secondary/College/University level	>4000	Urban	Merchant	No	No recurence	Yes	Yes	No	>= 5 days
254	Hospital	Female	76-85	Primary level	3001-4000	Urban	No work	Yes	2 or more per 6 months	Yes	Yes	No	>= 5 days
255	Hospital	Female	76-85	Unable to read and write	1000-2000	Rural	Others	Yes	3 or more per 12 moths	Yes	No	No	>= 5 days
256	Hospital	Female	65-75	Unable to read and write	1000-2000	Rural	Private empl	No	No recurence	Yes	Yes	No	4 days
257	Hospital	Female	86-95	Unable to read and write	1000-2000	Rural	No work	Yes	3 or more per 12 moths	Yes	Yes	No	>= 5 days
258	Hospital	Female	76-85	Unable to read and write	1000-2000	Rural	No work	Yes	2 or more per 6 months	Yes	No	No	>= 5 days
259	Hospital	Female	76-85	Unable to read and write	1000-2000	Rural	Private empl	Yes	2 or more per 6 months	Yes	No	Yes	4 days
260	Hospital	Female	86-95	Primary level	1000-2000	Urban	No work	No	No recurence	No	No	No	2 days
261	Hospital	Female	65-75	Unable to read and write	2001-3000	Rural	House wife	No	No recurence	Yes	Yes	Yes	2 days
262	Hospital	Female	65-75	Primary level	1000-2000	Rural	Merchant	Yes	3 or more per 12 moths	No	No	Yes	>= 5 days
263	Hospital	Female	65-75	Unable to read and write	1000-2000	Rural	Merchant	Yes	3 or more per 12 moths	No	Yes	No	>= 5 days
264	Hospital	Female	76-85	Unable to read and write	1000-2000	Rural	Merchant	No	No recurence	Yes	No	No	>= 5 days
265	Hospital	Female	65-75	Unable to read and write	3001-4000	Rural	No work	Yes	3 or more per 12 moths	Yes	No	No	2 days
266	Hospital	Female	65-75	Unable to read and write	2001-3000	Rural	House wife	Yes	3 or more per 12 moths	Yes	No	Yes	4 days
267	Hospital	Female	65-75	Unable to read and write	2001-3000	Rural	Merchant	Yes	2 or more per 6 months	Yes	No	No	3 days
268	Hospital	Female	65-75	Primary level	1000-2000	Urban	Others	No	No recurence	Yes	No	No	>= 5 days
269	Hospital	Female	76-85	Unable to read and write	2001-3000	Rural	Others	Yes	3 or more per 12 moths	No	Yes	No	2 days
270	Hospital	Female	76-85	Secondary/College/University level	1000-2000	Rural	House wife	No	No recurence	Yes	No	No	>= 5 days
271	Hospital	Female	65-75	Unable to read and write	2001-3000	Urban	No work	Yes	2 or more per 6 months	No	Yes	No	>= 5 days
272	Hospital	Female	76-85	Unable to read and write	1000-2000	Rural	House wife	Yes	2 or more per 6 months	Yes	No	No	4 days
273	Hospital	Female	65-75	Unable to read and write	1000-2000	Rural	House wife	No	No recurence	Yes	Yes	No	3 days
274	Hospital	Female	76-85	Unable to read and write	1000-2000	Rural	No work	Yes	2 or more per 6 months	Yes	No	No	3 days
275	Hospital	Female	76-85	Unable to read and write	3001-4000	Urban	House wife	Yes	2 or more per 6 months	No	No	Yes	>= 5 days
276	Hospital	Female	76-85	Unable to read and write	3001-4000	Urban	House wife	Yes	2 or more per 6 months	Yes	No	No	>= 5 days
277	Hospital	Male	86-95	Unable to read and write	1000-2000	Rural	Others	No	No recurence	Yes	Yes	No	>= 5 days
278	Hospital	Female	76-85	Unable to read and write	1000-2000	Rural	House wife	No	No recurence	No	Yes	Yes	>= 5 days
279	Hospital	Female	65-75	Unable to read and write	2001-3000	Urban	Merchant	No	No recurence	Yes	Yes	No	4 days
280	Hospital	Male	65-75	Unable to read and write	3001-4000	Rural	No work	No	No recurence	Yes	Yes	Yes	4 days
281	Hospital	Female	65-75	Unable to read and write	1000-2000	Rural	Merchant	Yes	2 or more per 6 months	Yes	No	No	4 days
282	Hospital	Female	65-75	Unable to read and write	1000-2000	Urban	Private empl	Yes	No recurence	Yes	No	No	>= 5 days
283	Hospital	Male	65-75	Secondary/College/University level	>4000	Urban	Merchant	No	No recurence	Yes	Yes	No	>= 5 days
284	Hospital	Male	76-85	Primary level	3001-4000	Urban	Merchant	Yes	2 or more per 6 months	Yes	Yes	No	>= 5 days
285	Hospital	Female	76-85	Unable to read and write	1000-2000	Rural	Others	Yes	3 or more per 12 moths	Yes	No	No	>= 5 days
286	Hospital	Female	65-75	Unable to read and write	2001-3000	Rural	Others	Yes	2 or more per 6 months	Yes	Yes	No	4 days
287	Hospital	Female	86-95	Unable to read and write	1000-2000	Rural	No work	Yes	3 or more per 12 moths	Yes	Yes	No	>= 5 days
288	Hospital	Male	76-85	Unable to read and write	1000-2000	Rural	Private empl	Yes	2 or more per 6 months	Yes	No	No	>= 5 days
289	Hospital	Male	76-85	Unable to read and write	1000-2000	Rural	No work	No	No recurence	Yes	No	Yes	>= 5 days
290	Hospital	Female	86-95	Primary level	1000-2000	Urban	No work	Yes	3 or more per 12 moths	No	No	No	2 days
291	Hospital	Female	65-75	Unable to read and write	1000-2000	Rural	Private empl	Yes	2 or more per 6 months	Yes	Yes	Yes	2 days
292	Hospital	Female	65-75	Primary level	1000-2000	Rural	Private empl	No	No recurence	No	No	Yes	>= 5 days
293	Hospital	Male	65-75	Unable to read and write	1000-2000	Rural	Private empl	Yes	3 or more per 12 moths	No	Yes	No	>= 5 days
294	Hospital	Female	76-85	Unable to read and write	1000-2000	Rural	Others	Yes	2 or more per 6 months	Yes	No	No	>= 5 days
295	Hospital	Female	65-75	Unable to read and write	1000-2000	Rural	No work	No	No recurence	Yes	No	No	2 days
296	Hospital	Female	65-75	Unable to read and write	1000-2000	Rural	No work	Yes	3 or more per 12 moths	Yes	No	Yes	4 days
297	Hospital	Female	65-75	Unable to read and write	1000-2000	Rural	No work	Yes	3 or more per 12 moths	Yes	No	No	3 days
298	Hospital	Male	65-75	Primary level	1000-2000	Urban	Others	No	No recurence	Yes	No	No	>= 5 days
299	Hospital	Male	76-85	Unable to read and write	2001-3000	Rural	Others	No	No recurence	No	Yes	No	2 days
300	Hospital	Male	76-85	Secondary/College/University level	1000-2000	Rural	Private empl	Yes	2 or more per 6 months	Yes	No	No	>= 5 days
301	Hospital	Male	65-75	Unable to read and write	2001-3000	Urban	No work	Yes	No recurence	No	Yes	No	>= 5 days
302	Hospital	Female	76-85	Unable to read and write	1000-2000	Rural	No work	Yes	2 or more per 6 months	Yes	No	No	4 days
303	Hospital	Female	65-75	Unable to read and write	1000-2000	Rural	Private empl	Yes	2 or more per 6 months	Yes	Yes	No	3 days
304	Hospital	Male	76-85	Unable to read and write	1000-2000	Rural	No work	Yes	2 or more per 6 months	Yes	No	No	3 days
305	Hospital	Male	76-85	Unable to read and write	>4000	Urban	Private empl	Yes	2 or more per 6 months	No	No	Yes	>= 5 days
306	Hospital	Female	76-85	Unable to read and write	2001-3000	Urban	Private empl	No	No recurence	Yes	No	No	>= 5 days
307	Hospital	Female	86-95	Unable to read and write	1000-2000	Rural	Others	Yes	2 or more per 6 months	Yes	Yes	Yes	>= 5 days
308	Hospital	Female	76-85	Unable to read and write	1000-2000	Rural	Private empl	Yes	2 or more per 6 months	No	Yes	Yes	>= 5 days
309	Hospital	Female	65-75	Unable to read and write	1000-2000	Urban	Others	Yes	2 or more per 6 months	Yes	Yes	No	4 days
310	Hospital	Female	65-75	Unable to read and write	2001-3000	Rural	Others	No	No recurence	Yes	Yes	Yes	4 days
311	Hospital	Female	65-75	Unable to read and write	1000-2000	Rural	Private empl	No	No recurence	Yes	No	No	4 days
312	Hospital	Female	65-75	Unable to read and write	1000-2000	Urban	House wife	No	No recurence	Yes	No	No	>= 5 days
313	Hospital	Female	65-75	Secondary/College/University level	>4000	Urban	Merchant	No	No recurence	Yes	Yes	No	>= 5 days
314	Hospital	Female	76-85	Primary level	>4000	Urban	Merchant	No	No recurence	Yes	Yes	No	>= 5 days
315	Hospital	Female	76-85	Unable to read and write	2001-3000	Rural	Others	Yes	3 or more per 12 moths	Yes	No	No	>= 5 days
316	Hospital	Female	65-75	Unable to read and write	1000-2000	Rural	House wife	Yes	2 or more per 6 months	Yes	Yes	No	4 days
317	Hospital	Female	86-95	Unable to read and write	1000-2000	Rural	Merchant	Yes	3 or more per 12 moths	Yes	Yes	No	>= 5 days
318	Hospital	Female	76-85	Unable to read and write	1000-2000	Rural	Merchant	No	No recurence	Yes	No	No	>= 5 days
319	Hospital	Female	76-85	Unable to read and write	1000-2000	Rural	Others	Yes	2 or more per 6 months	Yes	No	Yes	4 days
320	Hospital	Female	86-95	Primary level	2001-3000	Urban	No work	Yes	3 or more per 12 moths	No	No	No	2 days
321	Hospital	Female	65-75	Unable to read and write	2001-3000	Rural	House wife	Yes	2 or more per 6 months	Yes	Yes	Yes	2 days
322	Hospital	Female	65-75	Primary level	>4000	Rural	House wife	Yes	2 or more per 6 months	No	No	Yes	>= 5 days
323	Hospital	Female	65-75	Unable to read and write	1000-2000	Rural	House wife	Yes	3 or more per 12 moths	No	Yes	No	>= 5 days
324	Hospital	Female	76-85	Unable to read and write	2001-3000	Rural	No work	Yes	2 or more per 6 months	Yes	No	No	>= 5 days
325	Hospital	Female	65-75	Unable to read and write	1000-2000	Rural	No work	Yes	3 or more per 12 moths	Yes	No	No	2 days
326	Hospital	Female	65-75	Unable to read and write	2001-3000	Rural	House wife	Yes	2 or more per 6 months	Yes	No	Yes	4 days
327	Hospital	Female	65-75	Unable to read and write	2001-3000	Rural	Private empl	No	No recurence	Yes	No	No	3 days
328	Hospital	Female	65-75	Primary level	2001-3000	Urban	Private empl	No	No recurence	Yes	No	No	>= 5 days
329	Hospital	Female	76-85	Unable to read and write	2001-3000	Rural	Others	Yes	3 or more per 12 moths	No	Yes	No	2 days
330	Hospital	Female	76-85	Secondary/College/University level	3001-4000	Rural	Private empl	Yes	2 or more per 6 months	Yes	No	No	>= 5 days
331	Hospital	Female	65-75	Unable to read and write	3001-4000	Urban	House wife	No	No recurence	No	Yes	No	>= 5 days
332	Hospital	Female	76-85	Unable to read and write	2001-3000	Rural	Merchant	Yes	2 or more per 6 months	Yes	No	No	4 days
333	Hospital	Female	65-75	Unable to read and write	1000-2000	Rural	House wife	Yes	2 or more per 6 months	Yes	Yes	No	3 days
334	Hospital	Female	76-85	Unable to read and write	1000-2000	Rural	Private empl	No	No recurence	Yes	No	No	3 days
335	Hospital	Female	65-75	Unable to read and write	3001-4000	Urban	House wife	Yes	2 or more per 6 months	No	No	Yes	>= 5 days
336	Hospital	Female	76-85	Unable to read and write	2001-3000	Urban	Private empl	No	No recurence	Yes	No	No	>= 5 days
337	Hospital	Female	86-95	Unable to read and write	1000-2000	Rural	Others	No	No recurence	Yes	Yes	Yes	>= 5 days
338	Hospital	Female	76-85	Unable to read and write	1000-2000	Rural	Merchant	No	No recurence	No	Yes	Yes	>= 5 days
339	Hospital	Female	65-75	Unable to read and write	2001-3000	Urban	No work	Yes	2 or more per 6 months	Yes	Yes	No	4 days
340	Hospital	Female	65-75	Unable to read and write	1000-2000	Rural	Others	Yes	No recurence	Yes	Yes	Yes	4 days
341	Hospital	Female	65-75	Unable to read and write	2001-3000	Rural	House wife	Yes	2 or more per 6 months	Yes	No	No	4 days
342	Hospital	Female	65-75	Unable to read and write	1000-2000	Urban	Private empl	No	No recurence	Yes	No	No	>= 5 days
343	Hospital	Female	65-75	Secondary/College/University level	>4000	Urban	Merchant	Yes	2 or more per 6 months	Yes	Yes	No	>= 5 days
344	Hospital	Female	76-85	Primary level	3001-4000	Urban	Merchant	No	No recurence	Yes	Yes	No	>= 5 days
345	Hospital	Female	76-85	Unable to read and write	2001-3000	Rural	Others	Yes	3 or more per 12 moths	Yes	No	No	>= 5 days
346	Hospital	Female	65-75	Unable to read and write	1000-2000	Rural	Private empl	Yes	2 or more per 6 months	Yes	Yes	No	4 days
347	Hospital	Female	86-95	Unable to read and write	1000-2000	Rural	No work	Yes	3 or more per 12 moths	Yes	Yes	No	>= 5 days
348	Hospital	Female	76-85	Unable to read and write	1000-2000	Rural	No work	Yes	2 or more per 6 months	Yes	No	No	>= 5 days
349	Hospital	Female	76-85	Unable to read and write	1000-2000	Rural	No work	No	No recurence	Yes	No	Yes	4 days
350	Hospital	Female	86-95	Primary level	1000-2000	Urban	No work	No	No recurence	No	No	No	2 days
351	Hospital	Female	65-75	Unable to read and write	2001-3000	Rural	No work	Yes	2 or more per 6 months	Yes	Yes	Yes	2 days
352	Hospital	Female	65-75	Primary level	1000-2000	Rural	House wife	Yes	2 or more per 6 months	No	No	Yes	>= 5 days
353	Hospital	Female	65-75	Unable to read and write	1000-2000	Rural	House wife	Yes	3 or more per 12 moths	No	Yes	No	>= 5 days
354	Hospital	Female	76-85	Unable to read and write	2001-3000	Rural	House wife	Yes	2 or more per 6 months	Yes	No	No	>= 5 days
355	Hospital	Female	65-75	Unable to read and write	3001-4000	Rural	House wife	Yes	2 or more per 6 months	Yes	No	No	2 days
356	Hospital	Female	65-75	Unable to read and write	1000-2000	Rural	House wife	No	No recurence	Yes	No	Yes	4 days
357	Hospital	Female	65-75	Unable to read and write	1000-2000	Rural	House wife	No	No recurence	Yes	No	No	3 days
358	Hospital	Female	65-75	Primary level	2001-3000	Urban	Others	Yes	2 or more per 6 months	Yes	No	No	>= 5 days
359	Hospital	Female	76-85	Unable to read and write	2001-3000	Rural	Others	No	No recurence	No	Yes	No	2 days
360	Hospital	Female	76-85	Secondary/College/University level	1000-2000	Rural	No work	Yes	2 or more per 6 months	Yes	No	No	>= 5 days
361	Hospital	Female	65-75	Unable to read and write	3001-4000	Urban	House wife	Yes	2 or more per 6 months	No	Yes	No	>= 5 days
362	Hospital	Female	76-85	Unable to read and write	1000-2000	Rural	Merchant	Yes	2 or more per 6 months	Yes	No	No	4 days
363	Hospital	Female	65-75	Unable to read and write	>4000	Rural	House wife	Yes	2 or more per 6 months	Yes	Yes	No	3 days
364	Hospital	Female	76-85	Unable to read and write	1000-2000	Rural	House wife	Yes	2 or more per 6 months	Yes	No	No	3 days
365	Hospital	Female	76-85	Unable to read and write	2001-3000	Urban	Private empl	Yes	2 or more per 6 months	No	No	Yes	>= 5 days
366	Hospital	Female	76-85	Unable to read and write	3001-4000	Urban	No work	No	No recurence	Yes	No	No	>= 5 days
367	Hospital	Female	86-95	Unable to read and write	1000-2000	Rural	Others	Yes	2 or more per 6 months	Yes	Yes	Yes	>= 5 days
368	Hospital	Female	76-85	Unable to read and write	1000-2000	Rural	House wife	Yes	2 or more per 6 months	No	Yes	Yes	>= 5 days
369	Hospital	Female	65-75	Unable to read and write	2001-3000	Urban	Merchant	No	No recurence	Yes	Yes	No	4 days
370	Hospital	Female	65-75	Unable to read and write	1000-2000	Rural	Others	No	No recurence	Yes	Yes	Yes	4 days
371	Hospital	Female	65-75	Unable to read and write	2001-3000	Rural	No work	Yes	2 or more per 6 months	Yes	No	No	4 days
372	Hospital	Male	65-75	Unable to read and write	3001-4000	Urban	Private empl	Yes	2 or more per 6 months	Yes	No	No	>= 5 days
373	Hospital	Female	65-75	Secondary/College/University level	>4000	Urban	Merchant	Yes	2 or more per 6 months	Yes	Yes	No	>= 5 days
374	Hospital	Male	76-85	Primary level	3001-4000	Urban	Merchant	Yes	2 or more per 6 months	Yes	Yes	No	>= 5 days
375	Hospital	Female	76-85	Unable to read and write	1000-2000	Rural	Others	Yes	3 or more per 12 moths	Yes	No	No	>= 5 days
376	Hospital	Male	65-75	Unable to read and write	1000-2000	Rural	No work	Yes	2 or more per 6 months	Yes	Yes	No	4 days
377	Hospital	Male	86-95	Unable to read and write	1000-2000	Rural	No work	Yes	3 or more per 12 moths	Yes	Yes	No	>= 5 days
378	Hospital	Female	76-85	Unable to read and write	1000-2000	Rural	Private empl	Yes	2 or more per 6 months	Yes	No	No	>= 5 days
379	Hospital	Female	76-85	Unable to read and write	1000-2000	Rural	Others	Yes	2 or more per 6 months	Yes	Yes	Yes	4 days
380	Hospital	Female	86-95	Primary level	1000-2000	Urban	No work	No	No recurence	No	No	No	2 days
381	Hospital	Male	65-75	Unable to read and write	2001-3000	Rural	No work	Yes	2 or more per 6 months	Yes	Yes	Yes	2 days
382	Hospital	Female	65-75	Primary level	1000-2000	Rural	Private empl	Yes	3 or more per 12 moths	No	No	Yes	>= 5 days
383	Hospital	Female	65-75	Unable to read and write	1000-2000	Rural	Private empl	Yes	3 or more per 12 moths	No	Yes	No	>= 5 days
384	Hospital	Female	76-85	Unable to read and write	2001-3000	Rural	Private empl	No	No recurence	Yes	No	No	>= 5 days
385	Hospital	Male	65-75	Unable to read and write	1000-2000	Rural	Private empl	Yes	2 or more per 6 months	Yes	No	No	2 days
386	Hospital	Male	65-75	Unable to read and write	2001-3000	Rural	Private empl	No	No recurence	Yes	No	Yes	4 days
387	Hospital	Male	65-75	Primary level	1000-2000	Rural	No work	Yes	3 or more per 12 moths	Yes	No	No	3 days
388	Hospital	Male	65-75	Primary level	2001-3000	Urban	Private empl	Yes	2 or more per 6 months	Yes	No	No	>= 5 days
389	Hospital	Male	76-85	Unable to read and write	1000-2000	Rural	Others	Yes	3 or more per 12 moths	No	Yes	No	2 days
390	Hospital	Female	76-85	Secondary/College/University level	2001-3000	Urban	Private empl	Yes	2 or more per 6 months	Yes	No	No	>= 5 days
391	Hospital	Male	65-75	Unable to read and write	1000-2000	Urban	No work	No	No recurence	No	Yes	No	>= 5 days
392	Hospital	Female	76-85	Unable to read and write	1000-2000	Rural	No work	Yes	2 or more per 6 months	Yes	No	No	4 days
393	Hospital	Male	65-75	Unable to read and write	1000-2000	Rural	Others	Yes	2 or more per 6 months	Yes	Yes	No	3 days
394	Hospital	Male	76-85	Unable to read and write	1000-2000	Rural	No work	Yes	2 or more per 6 months	Yes	No	No	3 days
395	Hospital	Male	76-85	Unable to read and write	2001-3000	Urban	No work	No	No recurence	No	No	Yes	>= 5 days
396	Hospital	Female	76-85	Unable to read and write	2001-3000	Urban	No work	No	No recurence	Yes	No	No	>= 5 days
397	Hospital	Female	86-95	Unable to read and write	1000-2000	Rural	Others	Yes	2 or more per 6 months	Yes	Yes	Yes	>= 5 days
398	Hospital	Female	76-85	Unable to read and write	1000-2000	Rural	No work	Yes	2 or more per 6 months	No	Yes	Yes	>= 5 days
399	Hospital	Female	65-75	Unable to read and write	2001-3000	Urban	No work	Yes	2 or more per 6 months	Yes	Yes	No	4 days
400	Hospital	Female	65-75	Unable to read and write	1000-2000	Rural	Others	Yes	No recurence	Yes	Yes	Yes	4 days
401	Hospital	Male	65-75	Unable to read and write	1000-2000	Rural	No work	Yes	2 or more per 6 months	Yes	No	No	4 days
402	Hospital	Female	65-75	Unable to read and write	2001-3000	Urban	House wife	Yes	No recurence	Yes	No	No	>= 5 days
403	Hospital	Female	65-75	Secondary/College/University level	>4000	Urban	Merchant	Yes	2 or more per 6 months	Yes	Yes	No	>= 5 days
404	Hospital	Female	76-85	Primary level	3001-4000	Urban	Merchant	Yes	2 or more per 6 months	Yes	Yes	No	>= 5 days
405	Hospital	Female	76-85	Unable to read and write	1000-2000	Rural	Others	Yes	3 or more per 12 moths	Yes	No	No	>= 5 days
406	Hospital	Female	65-75	Unable to read and write	1000-2000	Rural	No work	No	No recurence	Yes	Yes	No	4 days
407	Hospital	Female	86-95	Unable to read and write	1000-2000	Rural	Merchant	Yes	2 or more per 6 months	Yes	Yes	No	>= 5 days
408	Hospital	Female	76-85	Unable to read and write	1000-2000	Rural	No work	Yes	2 or more per 6 months	Yes	No	No	>= 5 days
409	Hospital	Female	76-85	Unable to read and write	1000-2000	Rural	No work	Yes	3 or more per 12 moths	Yes	No	Yes	4 days
410	Hospital	Female	86-95	Primary level	3001-4000	Urban	Private empl	Yes	2 or more per 6 months	No	No	No	2 days
411	Hospital	Female	65-75	Unable to read and write	2001-3000	Rural	Private empl	No	No recurence	Yes	Yes	Yes	2 days
412	Hospital	Female	65-75	Primary level	1000-2000	Rural	House wife	Yes	2 or more per 6 months	No	No	Yes	>= 5 days
413	Hospital	Female	65-75	Unable to read and write	2001-3000	Rural	House wife	Yes	3 or more per 12 moths	No	Yes	No	>= 5 days
414	Hospital	Female	76-85	Unable to read and write	1000-2000	Rural	No work	Yes	2 or more per 6 months	Yes	No	No	>= 5 days
415	Hospital	Female	65-75	Unable to read and write	1000-2000	Rural	House wife	No	No recurence	Yes	No	No	2 days
416	Hospital	Female	65-75	Unable to read and write	1000-2000	Rural	House wife	Yes	3 or more per 12 moths	Yes	No	Yes	4 days
417	Hospital	Female	65-75	Unable to read and write	1000-2000	Rural	Merchant	Yes	3 or more per 12 moths	Yes	No	No	3 days
418	Hospital	Female	65-75	Primary level	2001-3000	Urban	No work	Yes	2 or more per 6 months	Yes	No	No	>= 5 days
419	Hospital	Female	76-85	Secondary/College/University level	>4000	Rural	No work	Yes	2 or more per 6 months	Yes	No	No	>= 5 days
420	Hospital	Female	65-75	Unable to read and write	>4000	Urban	House wife	Yes	2 or more per 6 months	No	Yes	No	>= 5 days
421	Hospital	Female	76-85	Unable to read and write	1000-2000	Rural	House wife	No	No recurence	Yes	No	No	4 days
422	Hospital	Female	65-75	Unable to read and write	1000-2000	Rural	House wife	Yes	No recurence	Yes	Yes	No	3 days
423	Hospital	Female	76-85	Unable to read and write	1000-2000	Rural	Others	Yes	2 or more per 6 months	Yes	No	No	3 days
424	Hospital	Female	76-85	Unable to read and write	2001-3000	Urban	House wife	No	No recurence	No	No	Yes	>= 5 days
425	Hospital	Female	76-85	Unable to read and write	1000-2000	Urban	House wife	Yes	No recurence	Yes	No	No	>= 5 days
426	Hospital	Female	86-95	Unable to read and write	1000-2000	Rural	Private empl	No	No recurence	Yes	Yes	Yes	>= 5 days
427	Hospital	Female	76-85	Unable to read and write	1000-2000	Rural	House wife	Yes	2 or more per 6 months	No	Yes	Yes	>= 5 days
428	Hospital	Female	65-75	Unable to read and write	2001-3000	Urban	Merchant	Yes	2 or more per 6 months	Yes	Yes	No	4 days
429	Hospital	Female	65-75	Unable to read and write	1000-2000	Rural	No work	Yes	No recurence	Yes	Yes	Yes	4 days
430	Hospital	Female	65-75	Unable to read and write	1000-2000	Rural	Private empl	Yes	2 or more per 6 months	Yes	No	No	4 days
431	Hospital	Female	65-75	Unable to read and write	1000-2000	Urban	No work	Yes	2 or more per 6 months	Yes	No	No	>= 5 days
432	Hospital	Female	65-75	Secondary/College/University level	>4000	Urban	Merchant	Yes	2 or more per 6 months	Yes	Yes	No	>= 5 days
433	Hospital	Female	76-85	Primary level	>4000	Urban	Merchant	No	No recurence	Yes	Yes	No	>= 5 days
434	Hospital	Female	76-85	Unable to read and write	1000-2000	Rural	No work	Yes	3 or more per 12 moths	Yes	No	No	>= 5 days
435	Hospital	Male	65-75	Unable to read and write	1000-2000	Rural	No work	No	No recurence	Yes	Yes	No	4 days
436	Hospital	Female	86-95	Unable to read and write	1000-2000	Rural	No work	Yes	3 or more per 12 moths	Yes	Yes	No	>= 5 days
437	Hospital	Female	65-75	Unable to read and write	2001-3000	Rural	House wife	Yes	2 or more per 6 months	Yes	Yes	Yes	2 days
438	Hospital	Female	65-75	Primary level	3001-4000	Rural	No work	Yes	2 or more per 6 months	No	No	Yes	>= 5 days
439	Hospital	Female	65-75	Unable to read and write	1000-2000	Rural	House wife	Yes	3 or more per 12 moths	No	No	No	>= 5 days
440	Hospital	Female	65-75	Unable to read and write	1000-2000	Rural	Others	Yes	3 or more per 12 moths	No	Yes	No	>= 5 days
441	Hospital	Female	76-85	Unable to read and write	1000-2000	Rural	Merchant	No	No recurence	Yes	No	No	>= 5 days
442	Hospital	Female	65-75	Unable to read and write	1000-2000	Rural	House wife	Yes	2 or more per 6 months	Yes	No	No	2 days
443	Hospital	Female	65-75	Unable to read and write	1000-2000	Rural	House wife	Yes	3 or more per 12 moths	Yes	No	Yes	4 days
444	Hospital	Female	65-75	Unable to read and write	1000-2000	Rural	House wife	No	No recurence	Yes	No	No	3 days
445	Hospital	Female	76-85	Unable to read and write	1000-2000	Urban	Others	Yes	2 or more per 6 months	Yes	No	No	>= 5 days
446	Hospital	Female	76-85	Unable to read and write	1000-2000	Rural	Others	Yes	2 or more per 6 months	No	Yes	No	2 days
447	Hospital	Female	76-85	Unable to read and write	1000-2000	Rural	No work	Yes	2 or more per 6 months	Yes	No	No	>= 5 days
448	Hospital	Female	65-75	Unable to read and write	1000-2000	Urban	House wife	No	No recurence	No	Yes	No	>= 5 days
449	Hospital	Female	76-85	Unable to read and write	1000-2000	Rural	House wife	Yes	2 or more per 6 months	Yes	No	No	4 days
450	Hospital	Female	65-75	Unable to read and write	1000-2000	Rural	House wife	Yes	2 or more per 6 months	Yes	Yes	No	3 days
451	Hospital	Female	76-85	Unable to read and write	1000-2000	Rural	No work	No	No recurence	Yes	No	No	3 days
452	Hospital	Female	76-85	Unable to read and write	1000-2000	Urban	House wife	Yes	2 or more per 6 months	No	No	Yes	>= 5 days
453	Hospital	Female	76-85	Unable to read and write	1000-2000	Urban	Others	Yes	2 or more per 6 months	Yes	No	No	>= 5 days
454	Hospital	Female	86-95	Unable to read and write	1000-2000	Rural	Others	Yes	2 or more per 6 months	Yes	Yes	Yes	>= 5 days
455	Hospital	Female	76-85	Unable to read and write	1000-2000	Rural	House wife	No	No recurence	No	Yes	Yes	>= 5 days
456	Hospital	Female	65-75	Unable to read and write	1000-2000	Urban	House wife	No	No recurence	Yes	Yes	No	4 days
457	Hospital	Female	65-75	Unable to read and write	1000-2000	Rural	Others	Yes	2 or more per 6 months	Yes	Yes	Yes	4 days
458	Hospital	Female	65-75	Unable to read and write	1000-2000	Rural	House wife	No	No recurence	Yes	No	No	4 days
459	Hospital	Female	65-75	Unable to read and write	1000-2000	Urban	No work	Yes	2 or more per 6 months	Yes	No	No	>= 5 days
460	Hospital	Female	65-75	Secondary/College/University level	3001-4000	Urban	Merchant	Yes	2 or more per 6 months	Yes	Yes	No	>= 5 days
